# Supplementary material for: Metabolism of multiple glycosaminoglycans by Bacteroides thetaiotaomicron is orchestrated by a versatile core genetic locus
Source: Nat Commun. 2020 Jan 31;11:646. doi: 10.1038/s41467-020-14509-4 (PMC6994673; doi:10.1038/s41467-020-14509-4)
Supplement: Supplementary file 4 — Source Data [file 41467_2020_14509_MOESM4_ESM.zip]

Archive with 180 entries (166 files):
- Source_data/
- __MACOSX/._Source_data
- Source_data/Mutant growths/
- Source_data/.DS_Store
- __MACOSX/Source_data/._.DS_Store
- Source_data/Uncropped gels/
- Source_data/CSKineticsSpec/
- Source_data/Strain growths/
- Source_data/Mutant growths/.DS_Store
- __MACOSX/Source_data/Mutant growths/._.DS_Store
- Source_data/Mutant growths/PRISM CS GROWTH DATA/
- Source_data/Uncropped gels/Source_data.xlsx
- __MACOSX/Source_data/Uncropped gels/._Source_data.xlsx
- Source_data/CSKineticsSpec/New Folder/
- Source_data/CSKineticsSpec/.DS_Store
- __MACOSX/Source_data/CSKineticsSpec/._.DS_Store
- Source_data/CSKineticsSpec/BT3488/
- Source_data/CSKineticsSpec/3324/
- __MACOSX/Source_data/CSKineticsSpec/._3324
- Source_data/CSKineticsSpec/3349/
- Source_data/CSKineticsSpec/3350/
- Source_data/CSKineticsSpec/BT4410/
- Source_data/CSKineticsSpec/3328/
- __MACOSX/Source_data/CSKineticsSpec/._3328
- Source_data/Strain growths/Strains CSA.pzfx
- __MACOSX/Source_data/Strain growths/._Strains CSA.pzfx
- Source_data/Strain growths/StrainsDS.pzfx
- __MACOSX/Source_data/Strain growths/._StrainsDS.pzfx
- Source_data/Strain growths/StrainsCSC.pzfx
- __MACOSX/Source_data/Strain growths/._StrainsCSC.pzfx
- Source_data/Strain growths/StrainsHA.pzfx
- __MACOSX/Source_data/Strain growths/._StrainsHA.pzfx
- Source_data/Mutant growths/PRISM CS GROWTH DATA/WT 50-410 VS CSB.pzf
- __MACOSX/Source_data/Mutant growths/PRISM CS GROWTH DATA/._WT 50-410 VS CSB.pzf
- Source_data/Mutant growths/PRISM CS GROWTH DATA/WT 24-50 VS CSB.pzf
- __MACOSX/Source_data/Mutant growths/PRISM CS GROWTH DATA/._WT 24-50 VS CSB.pzf
- Source_data/Mutant growths/PRISM CS GROWTH DATA/WT 24-50 VS CSC.pzf
- __MACOSX/Source_data/Mutant growths/PRISM CS GROWTH DATA/._WT 24-50 VS CSC.pzf
- Source_data/Mutant growths/PRISM CS GROWTH DATA/WT 50-410 VS CSC.pzf
- __MACOSX/Source_data/Mutant growths/PRISM CS GROWTH DATA/._WT 50-410 VS CSC.pzf
- Source_data/Mutant growths/PRISM CS GROWTH DATA/WT 50-410 VS CSA.pzf
- __MACOSX/Source_data/Mutant growths/PRISM CS GROWTH DATA/._WT 50-410 VS CSA.pzf
- Source_data/Mutant growths/PRISM CS GROWTH DATA/WT 24-50 VS CSA.pzf
- __MACOSX/Source_data/Mutant growths/PRISM CS GROWTH DATA/._WT 24-50 VS CSA.pzf
- Source_data/Mutant growths/PRISM CS GROWTH DATA/WT 4410 HA.pzf
- __MACOSX/Source_data/Mutant growths/PRISM CS GROWTH DATA/._WT 4410 HA.pzf
- Source_data/Mutant growths/PRISM CS GROWTH DATA/WT 50-24-10 VS CSC.pzf
- __MACOSX/Source_data/Mutant growths/PRISM CS GROWTH DATA/._WT 50-24-10 VS CSC.pzf
- Source_data/Mutant growths/PRISM CS GROWTH DATA/.DS_Store
- __MACOSX/Source_data/Mutant growths/PRISM CS GROWTH DATA/._.DS_Store
- Source_data/Mutant growths/PRISM CS GROWTH DATA/WT 50-24-10 VS CSB.pzf
- __MACOSX/Source_data/Mutant growths/PRISM CS GROWTH DATA/._WT 50-24-10 VS CSB.pzf
- Source_data/Mutant growths/PRISM CS GROWTH DATA/GrowthsAC/
- Source_data/Mutant growths/PRISM CS GROWTH DATA/WT 50-24-10 VS CSA.pzf
- __MACOSX/Source_data/Mutant growths/PRISM CS GROWTH DATA/._WT 50-24-10 VS CSA.pzf
- Source_data/Mutant growths/PRISM CS GROWTH DATA/WT 50-24-10 VS HA.pzf
- __MACOSX/Source_data/Mutant growths/PRISM CS GROWTH DATA/._WT 50-24-10 VS HA.pzf
- Source_data/Mutant growths/PRISM CS GROWTH DATA/WT 28 HA.pzf
- __MACOSX/Source_data/Mutant growths/PRISM CS GROWTH DATA/._WT 28 HA.pzf
- Source_data/Mutant growths/PRISM CS GROWTH DATA/WT 24 HA.pzf
- __MACOSX/Source_data/Mutant growths/PRISM CS GROWTH DATA/._WT 24 HA.pzf
- Source_data/Mutant growths/PRISM CS GROWTH DATA/WT 24 CSA.pzf
- __MACOSX/Source_data/Mutant growths/PRISM CS GROWTH DATA/._WT 24 CSA.pzf
- Source_data/Mutant growths/PRISM CS GROWTH DATA/WT 24 CSB.pzf
- __MACOSX/Source_data/Mutant growths/PRISM CS GROWTH DATA/._WT 24 CSB.pzf
- Source_data/Mutant growths/PRISM CS GROWTH DATA/WT 24 CSC.pzf
- __MACOSX/Source_data/Mutant growths/PRISM CS GROWTH DATA/._WT 24 CSC.pzf
- Source_data/Mutant growths/PRISM CS GROWTH DATA/WT 24-410 VS CSB.pzf
- __MACOSX/Source_data/Mutant growths/PRISM CS GROWTH DATA/._WT 24-410 VS CSB.pzf
- Source_data/Mutant growths/PRISM CS GROWTH DATA/WT 24-410 VS CSC.pzf
- __MACOSX/Source_data/Mutant growths/PRISM CS GROWTH DATA/._WT 24-410 VS CSC.pzf
- Source_data/Mutant growths/PRISM CS GROWTH DATA/WT 24-410 VS CSA.pzf
- __MACOSX/Source_data/Mutant growths/PRISM CS GROWTH DATA/._WT 24-410 VS CSA.pzf
- Source_data/Mutant growths/PRISM CS GROWTH DATA/WT 24-410 VS HA.pzf
- __MACOSX/Source_data/Mutant growths/PRISM CS GROWTH DATA/._WT 24-410 VS HA.pzf
- Source_data/Mutant growths/PRISM CS GROWTH DATA/WT 50-410 VS HA.pzf
- __MACOSX/Source_data/Mutant growths/PRISM CS GROWTH DATA/._WT 50-410 VS HA.pzf
- Source_data/Mutant growths/PRISM CS GROWTH DATA/WT 28 CSA.pzf
- __MACOSX/Source_data/Mutant growths/PRISM CS GROWTH DATA/._WT 28 CSA.pzf
- Source_data/Mutant growths/PRISM CS GROWTH DATA/WT 50 HA.pzf
- __MACOSX/Source_data/Mutant growths/PRISM CS GROWTH DATA/._WT 50 HA.pzf
- Source_data/Mutant growths/PRISM CS GROWTH DATA/WT 28 CSC.pzf
- Source_data/Mutant growths/PRISM CS GROWTH DATA/WT 28 CSB.pzf
- __MACOSX/Source_data/Mutant growths/PRISM CS GROWTH DATA/._WT 28 CSB.pzf
- Source_data/Mutant growths/PRISM CS GROWTH DATA/WT 28 CSC-2.pzf
- __MACOSX/Source_data/Mutant growths/PRISM CS GROWTH DATA/._WT 28 CSC-2.pzf
- Source_data/Mutant growths/PRISM CS GROWTH DATA/WT 24-50 VS HA.pzf
- __MACOSX/Source_data/Mutant growths/PRISM CS GROWTH DATA/._WT 24-50 VS HA.pzf
- Source_data/Mutant growths/PRISM CS GROWTH DATA/WT 4410 CSB.pzf
- __MACOSX/Source_data/Mutant growths/PRISM CS GROWTH DATA/._WT 4410 CSB.pzf
- Source_data/Mutant growths/PRISM CS GROWTH DATA/WT 4410 CSC.pzf
- __MACOSX/Source_data/Mutant growths/PRISM CS GROWTH DATA/._WT 4410 CSC.pzf
- Source_data/Mutant growths/PRISM CS GROWTH DATA/WT 50 CSA.pzf
- __MACOSX/Source_data/Mutant growths/PRISM CS GROWTH DATA/._WT 50 CSA.pzf
- Source_data/Mutant growths/PRISM CS GROWTH DATA/WT 50 CSC.pzf
- __MACOSX/Source_data/Mutant growths/PRISM CS GROWTH DATA/._WT 50 CSC.pzf
- Source_data/Mutant growths/PRISM CS GROWTH DATA/WT 4410 CSA.pzf
- __MACOSX/Source_data/Mutant growths/PRISM CS GROWTH DATA/._WT 4410 CSA.pzf
- Source_data/Mutant growths/PRISM CS GROWTH DATA/WT 50 CSB.pzf
- __MACOSX/Source_data/Mutant growths/PRISM CS GROWTH DATA/._WT 50 CSB.pzf
- Source_data/CSKineticsSpec/New Folder/Thumbs.db
- Source_data/CSKineticsSpec/New Folder/3330HA.TIF
- __MACOSX/Source_data/CSKineticsSpec/New Folder/._3330HA.TIF
- Source_data/CSKineticsSpec/New Folder/3329HA.TIF
- __MACOSX/Source_data/CSKineticsSpec/New Folder/._3329HA.TIF
- Source_data/CSKineticsSpec/New Folder/3329CSA.TIF
- __MACOSX/Source_data/CSKineticsSpec/New Folder/._3329CSA.TIF
- Source_data/CSKineticsSpec/New Folder/3330CSA.TIF
- __MACOSX/Source_data/CSKineticsSpec/New Folder/._3330CSA.TIF
- Source_data/CSKineticsSpec/BT3488/3488Kinetics.pzf
- Source_data/CSKineticsSpec/BT3488/pHopt3488.pzf
- Source_data/CSKineticsSpec/3324/AssayCSAEP [02-11-18 13-08].RKD
- Source_data/CSKineticsSpec/3324/pHopt3324.pzf
- __MACOSX/Source_data/CSKineticsSpec/3324/._pHopt3324.pzf
- Source_data/CSKineticsSpec/3324/AssayCSA2 [02-11-18 09-42].RKD
- Source_data/CSKineticsSpec/3324/AssayCSA2 [02-11-18 10-55].RKD
- Source_data/CSKineticsSpec/3324/AssayCSA_1 [02-11-18 08-55].RKD
- Source_data/CSKineticsSpec/3324/3324.pzf
- __MACOSX/Source_data/CSKineticsSpec/3324/._3324.pzf
- Source_data/CSKineticsSpec/3349/3349vs4Sdi.pzf
- __MACOSX/Source_data/CSKineticsSpec/3349/._3349vs4Sdi.pzf
- Source_data/CSKineticsSpec/3350/AssaypH [19-10-18 10-44].RKD
- Source_data/CSKineticsSpec/3350/AssayCSC_2 [26-10-18 12-36].RKD
- Source_data/CSKineticsSpec/3350/AssaypH [18-10-18 17-11].RKD
- Source_data/CSKineticsSpec/3350/pHProfile.pzf
- __MACOSX/Source_data/CSKineticsSpec/3350/._pHProfile.pzf
- Source_data/CSKineticsSpec/3350/AssayHA4 [29-10-18 14-10].RKD
- Source_data/CSKineticsSpec/3350/CSA.pzf
- Source_data/CSKineticsSpec/3350/AssayHA2 [29-10-18 09-07].RKD
- Source_data/CSKineticsSpec/3350/AssayCSAEP [22-10-18 11-20].RKD
- Source_data/CSKineticsSpec/3350/Assay3[19-10-18 17-13].RKD
- Source_data/CSKineticsSpec/3350/AssayCSBEP [25-10-18 17-08].RKD
- Source_data/CSKineticsSpec/3350/Assay2 [19-10-18 15-44].RKD
- Source_data/CSKineticsSpec/3350/Assay1 [19-10-18 14-11].RKD
- Source_data/CSKineticsSpec/3350/AssayHA_EP [29-10-18 10-52].RKD
- Source_data/CSKineticsSpec/3350/AssayHA3 [29-10-18 09-44].RKD
- Source_data/CSKineticsSpec/3350/Assaycsc4 [26-10-18 16-04].RKD
- Source_data/CSKineticsSpec/3350/AssaypH [18-10-18 18-57].RKD
- Source_data/CSKineticsSpec/3350/AssayCSC1 [26-10-18 11-20].RKD
- Source_data/CSKineticsSpec/BT4410/HA_4410.pzf
- Source_data/CSKineticsSpec/BT4410/pHprofile.pzf
- __MACOSX/Source_data/CSKineticsSpec/BT4410/._pHprofile.pzf
- Source_data/CSKineticsSpec/BT4410/3328HA.pzf
- __MACOSX/Source_data/CSKineticsSpec/BT4410/._3328HA.pzf
- Source_data/CSKineticsSpec/3328/Assay_1 [14-09-18 16-42].RKD
- Source_data/CSKineticsSpec/3328/AssayCSA_3 [18-09-18 09-21].RKD
- Source_data/CSKineticsSpec/3328/Assay CSE [21-09-18 15-06].RKD
- Source_data/CSKineticsSpec/3328/AssaypHopt1 [14-09-18 14-42].RKD
- Source_data/CSKineticsSpec/3328/pHprofile.pzf
- __MACOSX/Source_data/CSKineticsSpec/3328/._pHprofile.pzf
- Source_data/CSKineticsSpec/3328/Assay CSE[21-09-18 13-03].RKD
- Source_data/CSKineticsSpec/3328/AssayCSA_4 [18-09-18 10-19].RKD
- Source_data/CSKineticsSpec/3328/AssayCSA5 [18-09-18 11-28].RKD
- Source_data/CSKineticsSpec/3328/AssayEDTA [14-09-18 17-12].RKD
- Source_data/CSKineticsSpec/3328/Assay2 [14-09-18 17-43].RKD
- Source_data/CSKineticsSpec/3328/Assay HA2[17-09-18 10-55].RKD
- Source_data/CSKineticsSpec/3328/Mutants.pzf
- __MACOSX/Source_data/CSKineticsSpec/3328/._Mutants.pzf
- Source_data/CSKineticsSpec/3328/3328HA.pzf
- __MACOSX/Source_data/CSKineticsSpec/3328/._3328HA.pzf
- Source_data/CSKineticsSpec/3328/AssayHA_1 [17-09-18 10-21].RKD
- Source_data/CSKineticsSpec/3328/Assay CSA_1 [17-09-18 14-27].RKD
- Source_data/CSKineticsSpec/3328/AssayCSA6 [18-09-18 12-33].RKD
- Source_data/CSKineticsSpec/3328/Assay HA_3 [17-09-18 12-12].RKD
- Source_data/CSKineticsSpec/3328/AssayCSE [21-09-18 16-49].RKD
- Source_data/CSKineticsSpec/3328/AssaypHopt2 [14-09-18 15-44].RKD
- Source_data/CSKineticsSpec/3328/Assay CSC [20-09-18 13-13].RKD
- Source_data/CSKineticsSpec/3328/Assay CSE [21-09-18 16-14].RKD
- Source_data/CSKineticsSpec/3328/AssayCSA_2 [17-09-18 17-41].RKD
- __MACOSX/Source_data/CSKineticsSpec/3328/._AssayCSA_2 [17-09-18 17-41].RKD
- Source_data/Mutant growths/PRISM CS GROWTH DATA/GrowthsAC/CSC_Growths.pzf
- __MACOSX/Source_data/Mutant growths/PRISM CS GROWTH DATA/GrowthsAC/._CSC_Growths.pzf
- Source_data/Mutant growths/PRISM CS GROWTH DATA/GrowthsAC/CSA_Growths+layout.pzf
- __MACOSX/Source_data/Mutant growths/PRISM CS GROWTH DATA/GrowthsAC/._CSA_Growths+layout.pzf
- Source_data/Mutant growths/PRISM CS GROWTH DATA/GrowthsAC/CSA_Growths.pzf
- __MACOSX/Source_data/Mutant growths/PRISM CS GROWTH DATA/GrowthsAC/._CSA_Growths.pzf
- Source_data/Mutant growths/PRISM CS GROWTH DATA/GrowthsAC/CSB_Growths.pzf
- __MACOSX/Source_data/Mutant growths/PRISM CS GROWTH DATA/GrowthsAC/._CSB_Growths.pzf
- Source_data/Mutant growths/PRISM CS GROWTH DATA/GrowthsAC/HA_Growths.pzf
- __MACOSX/Source_data/Mutant growths/PRISM CS GROWTH DATA/GrowthsAC/._HA_Growths.pzf
